# Supplementary material for: Age affects myosin relaxation states in skeletal muscle fibers of female but not male mice
Source: PLoS One. 2018 Sep 18;13(9):e0199062. doi: 10.1371/journal.pone.0199062 (PMC6143227; doi:10.1371/journal.pone.0199062)
Supplement: S1 Table — (XLSX) [file pone.0199062.s001.xlsx]

## Sheet: Table S1
S1 Table - Individual DRX and SRX data for each mouse fiber included in this study.
	Animal ID	Fibers ID	X2 (DRX)	t2 (s)	X3 (SRX)	t3 (s)
Young Female (3-4 months old)	YF1	1	0.708696	24.8995	0.291304	143.05
	YF2	1	0.796311	15.3552	0.203689	85.3792
		2	0.768454	18.0885	0.231546	88.9667
	YF3	1	0.735587	19.8469	0.264413	84.0195
		2	0.698815	26.9618	0.301185	96.3474
		3	0.692176	19.1144	0.307824	90.5179
	YF4	1	0.74999	31.2178	0.25001	135.857
		2	0.823179	31.6031	0.176821	158.686
		3	0.748433	31.059	0.251567	152.203
		4	0.692778	27.6862	0.307222	127.848
		5	0.708103	26.505	0.291897	127.383
Aged Female (26-28 months old)	AF1	1	0.825239	18.3414	0.174761	103.04
		2	0.743127	19.6319	0.256873	117.252
	AF2	1	0.77754	15.2131	0.22246	96.8398
		2	0.752241	17.9449	0.247759	110.877
	AF3	1	0.634185	18.8224	0.365815	117.324
		2	0.665749	22.084	0.334251	106.986
	AF4	1	0.629302	23.2966	0.370698	135.775
		2	0.86689	14.6653	0.13311	51.7723
		3	0.809154	16.615	0.190846	80.4398
		4	0.779902	19.0114	0.220098	100.078
		5	0.879479	19.4668	0.120521	111.37
	AF5	1	0.867839	20.3833	0.132161	62.4222
		2	0.851227	11.5852	0.148773	55.4573
	AF6	1	0.79527	14.5528	0.20473	100.13
	AF7	1	0.827472	18.5478	0.172528	76.8308
		2	0.845389	15.8077	0.154611	83.6802
Young Male (3-4 months old)	YM1	1	0.72101	23.5189	0.27899	143.224
		2	0.652967	21.4192	0.347033	114.167
	YM2	1	0.737131	17.8364	0.262869	93.0215
		2	0.640417	19.6725	0.359583	129.849
		3	0.709734	18.8215	0.290266	107.205
	YM3	1	0.670236	28.2227	0.329764	104.401
		2	0.712174	19.9103	0.287826	85.1608
	YM4	1	0.680122	22.7624	0.319878	131.704
Aged Male (28-30 months old)	AM1	1	0.775752	20.8163	0.224248	114.631
	AM2	1	0.74641	20.9783	0.25359	103.431
		2	0.725584	21.5511	0.274416	88.6835
	AM3	1	0.612676	27.8957	0.387324	134.436
		2	0.59964	24.0061	0.40036	123.297
	AM4	1	0.716713	29.7591	0.283287	141.25
		2	0.673773	22.3514	0.326227	107.096
